# Supplementary material for: Alpha-linolenic acid inhibits hepatocellular carcinoma cell growth through Farnesoid X receptor/β-catenin signaling pathway
Source: Nutr Metab (Lond). 2022 Aug 23;19:57. doi: 10.1186/s12986-022-00693-1 (PMC9396762; doi:10.1186/s12986-022-00693-1)
Supplement: Supplementary file 1 — Additional file 1. Fatty acids profile between HCC tissues and corresponding adjacent noncancerous tissues with GC/MS analysis. [file 12986_2022_693_MOESM1_ESM.xlsx]

## Sheet: Sheet1
	nmol/g
	NO.Fatty acid	C22:6n3	C14:0	C15:0	C16:0	C16:1	C17:0	C17:1	C18:0	C18:1n9c	C18:2n6c	C18:3n6c	C18:3n3c	C20:1	C20:2n6	C20:3n6	C20:4n6
	N-group
N1	1	4096.32	1139.76	0	37077	1550.54	408.437	0	16091.4	37987.1	35818.1	0	1624.15	423.057	0	1292.38	8864.09
N2	3	886.976	0	0	7522.89	678.695	0	0	4382.03	5383.23	7694.06	0	0	0	0	438.55	2765.15
N3	5	2804.97	484.983	0	25300.3	1301.87	292.451	0	13115.8	22189.1	20451.7	0	512.065	0	0	940.117	8666.41
N4	7	1447.81	0	0	10941.9	545.318	0	0	7338.56	9490.68	8324.38	0	0	0	0	630.884	5182.89
N5	9	2647.63	1932.49	0	36735.9	1862.21	471.613	0	15599.5	38236.9	51739.1	467.963	3309.6	0	554.972	1037.07	7852.64
N6	11	2695.03	369.483	0	16668.7	884.722	0	0	11009.4	10200.4	13228.8	0	0	0	0	1202.28	8602.64
N7	13	3342.05	1122.95	0	26866.1	1057	400.679	0	15370.1	20718.3	27637.8	0	1084.61	0	477.174	1247.51	8385.02
N8	15	3098.58	496.4	0	22693.2	1668.44	363.064	0	16424.3	15410.6	21585.6	0	896.199	0	0	2372.23	9314.08
N9	17	3434.02	552.561	0	22193.2	1095.34	313.367	0	12055.5	17381.3	22942.5	0	1439.82	0	436.472	1320.08	6884.38
N10	19	3258.45	0	0	29186.1	841.316	386.101	0	20071.7	16933.6	25155	0	0	0	0	1556.47	12962.6
	T-group
T1	2	1361.09	626.812	0	15798.2	1895.49	363.213	0	11129	20085.4	15324.1	0	0	706.19	612.833	721.987	4624
T2	4	2138.75	0	0	11672.1	407.863	277.993	0	8425.83	5593.6	11280.9	0	0	0	0	1540.32	4149.52
T3	6	1058.55	0	378.909	12968.7	1138.96	873.506	529.763	11205.1	11763.1	13915	0	0	0	0	912.525	5799.4
T4	8	849.322	0	0	9401.61	572.058	0	0	4306.9	7042.15	6536.13	0	0	0	0	802.947	3507.21
T5	10	2202.29	1034.79	0	25112.8	952.722	585.714	0	15109.2	14665.1	12866.9	990.603	0	0	0	1948.3	9530.53
T6	12	2449.63	543.535	0	20049.2	1874.16	436.183	0	10870.9	11979.5	9355.47	0	0	0	0	2140.94	7078.02
T7	14	2494.57	690.305	0	21281.6	1141.7	393.56	0	14388.5	18973.3	23012.7	0	746.169	0	469.903	1192.23	7503.75
T8	16	850.554	714.037	0	18201	2323.72	282.174	0	10624.6	18433.7	5606.33	0	0	373.766	0	2152.6	3377.6
T9	18	2167.58	1926.77	0	45227.8	9294.73	373.846	362.576	20863.1	44105.8	18116.4	0	693.773	448.195	0	2689.09	7568.78
T10	20	878.416	409.11	0	13098.1	1034.09	269.888	0	8968.01	12004.5	6763.15	0	0	0	0	1307.78	7702.06
